# Supplementary material for: Humanization of the rpb9 Locus in Fission Yeast Reveals Conserved and Divergent Roles of rpb9 and Human POLR2I
Source: Genes (Basel). 2026 May 27;17(6):606. doi: 10.3390/genes17060606 (PMC13300194; doi:10.3390/genes17060606)
Supplement: Supplementary file 1 [file genes-17-00606-s001.zip]

Archive with 5 entries (5 files):
- Supplementary_Figures.pdf
- Table S1.xlsx
- Table S2.xlsx
- Table S3.xlsx
- Table S4.xlsx
