# Supplementary material for: Humanization of the rpb9 Locus in Fission Yeast Reveals Conserved and Divergent Roles of rpb9 and Human POLR2I
Source: Genes (Basel). 2026 May 27;17(6):606. doi: 10.3390/genes17060606 (PMC13300194; doi:10.3390/genes17060606)
Supplement: Supplementary file 1 [file genes-17-00606-s001.zip › Table S3.xlsx]

## Sheet: Sheet1
Oligo name	Oligo sequence (5' -> 3')	Description	Source
ura4-ascI-fwd	AGGCGCGCCAATGGATAAAACTCCTGAAGCT	Construction of pFA6a-ura4-kanMX plasmid by traditional cloning	This study
ura4-bglii-rev	GAAGATCTCCTACCAAGATTCCTCGTAAC	Construction of pFA6a-ura4-kanMX plasmid by traditional cloning	This study
rpb9Δ_chk_fwd	GGGATCGTTAATTCCAAAATCA	Check for integration at the genomic rpb9 locus	This study
rpb9Δ_chk_rev	CAGAAGGTACACCGAATGTGAA	Check for integration at the genomic rpb9 locus	This study
mei4-dsr-qPCR-fwd	CATCGTTCGCACTCAACTGAC	ChIP-qPCR, RNA RT-qPCR	This study
mei4-dsr-qPCR-rev	GGTATCTCTCGCGTCGTCAAC	ChIP-qPCR, RNA RT-qPCR	This study
ssm4-dsr-qPCR-fwd	CAGTTACTAATATCTTCTCAACCTG	ChIP-qPCR	This study
ssm4-dsr-qPCR-rev	GCACTGTTTAACTCGTCTATTAC	ChIP-qPCR	This study
leu1-qPCR-fwd	CCTAAGGAGGCTGAAGCTATCG	ChIP-qPCR, RNA RT-qPCR	This study
leu1-qPCR-rev	TCGCGAGTATAAAGACCACGTC	ChIP-qPCR, RNA RT-qPCR	This study
KY_dh F	CACCAGACCATTACAAGCAC	RNA RT-qPCR	This study
KY_dh R	TCTCGCCTATTTACCGATCC	RNA RT-qPCR	This study
SPAC750-08c_qPCR_fwd	CTCTCATGGAAGCAAAGCCC	RNA RT-qPCR	This study
SPAC750-08c_qPCR_rev	ACGTGTGAGAGGAGGAAGTG	RNA RT-qPCR	This study
