# Supplementary material for: Humanization of the rpb9 Locus in Fission Yeast Reveals Conserved and Divergent Roles of rpb9 and Human POLR2I
Source: Genes (Basel). 2026 May 27;17(6):606. doi: 10.3390/genes17060606 (PMC13300194; doi:10.3390/genes17060606)
Supplement: Supplementary file 1 [file genes-17-00606-s001.zip › Table S4.xlsx]

## Sheet: Sheet1
Strain	0hr	3hr	6hr	9hr	12hr	15hr	18hr	21hr	24hr	27hr
WT (TVTV39)	0.0565	0.1298	0.3922	0.942	2.2449	3.8852	5.7112	7.369	8.092	8.548
	0.0521	0.118	0.3973	0.9478	2.1924	3.8884	6.0112	6.824	8.193	9.178
	0.0683	0.1429	0.4017	0.9399	2.232	3.8612	5.4128	6.741	8.259	8.515
rpb9Δ (TVMF17)	0.0762	0.1461	0.3945	0.8015	1.7596	3.1456	4.336	4.698	4.939	5.564
	0.053	0.1343	0.3614	0.745	1.8072	3.0928	3.9976	4.665	5.034	5.825
	0.0595	0.141	0.3434	0.7819	1.7654	3.0528	3.8992	4.626	5.067	5.629
rpb9Δ::POLR2I (TVTV381)	0.0876	0.1394	0.3831	0.9427	2.2182	3.7504	4.924	5.461	6.338	6.782
	0.0513	0.1255	0.3842	0.9965	2.2828	3.642	4.7184	5.277	6.313	6.393
	0.0662	0.1283	0.3645	0.954	2.2098	3.5548	4.6128	5.672	6.197	6.698
OD600 values were collected in triple (N = 3) over the course of 27 hours yeast growth in YEA liquid media, at 32°C with 220 rpm shaking.
